# Supplementary material for: Uncovering Human Tooth Marks in the Search for Dog Domestication: The Case of Coímbre Cave
Source: Animals (Basel). 2025 May 2;15(9):1319. doi: 10.3390/ani15091319 (PMC12070903; doi:10.3390/ani15091319)
Supplement: Supplementary file 1 [file animals-15-01319-s001.zip]

Archive with 1 entries (1 files):
- animals-3605509-supplementary.pdf
